# Supplementary material for: SMRT sequencing reveals differential patterns of methylation in two O111:H- STEC isolates from a hemolytic uremic syndrome outbreak in Australia
Source: Sci Rep. 2019 Jul 1;9:9436. doi: 10.1038/s41598-019-45760-5 (PMC6602927; doi:10.1038/s41598-019-45760-5)
Supplement: Supplementary file 2 — Supplementary Table S5 [file 41598_2019_45760_MOESM2_ESM.xlsx]

## Sheet: Table S5
Table S5:	Distribution of methylated CRARCAG motifs in the genome of 95NR1
motif	methylation	IPD_Ratio	coverage	Methyl Strand	Methyl Coordinate	Predicted Start	Start Codon	Distance from Start codon (nt)	*Promotor Start	*Promoter Stop	strand	locus_tag	gene	product
CRARCAG	m6A	8.49	66	-	1500349	1500261	1500561	212	201	246	+	EC95NR1_00012	rssB	Regulator of RpoS
CRARCAG	m6A	6.93	59	-	1509363	1509289	1509589	226	82/200	127/245	+	EC95NR1_00020	none	hypothetical protein
CRARCAG	m6A	4.86	54	-	1519593	1519387	1519687	206	114/180/212	159/225/257	-	EC95NR1_00029	kch	Voltage-gated potassium channel Kch
CRARCAG	m6A	8.91	84	+	1554554	1554548	1554848	294	62/147/253	110/192/298	+	EC95NR1_00075	gmuB	Oligo-beta-mannoside-specific phosphotransferase enzyme IIB component
CRARCAG	m6A	6.08	71	+	1571896	1571870	1572170	274	114/143/206/215/236	159/188/251/260/281	+	EC95NR1_00093	none	Bestrophin,RFP-TM
CRARCAG	m6A	8.75	76	+	1672867	1672767	1673067	100	91/220/230	136/265/275	-	EC95NR1_00182	none	hypothetical protein
CRARCAG	m6A	7.11	71	-	1697484	1697410	1697710	226	28/146/215	73/191/260	+	EC95NR1_00210	catM	HTH-type transcriptional regulator CatM
CRARCAG	m6A	4.37	67	-	1742910	1742754	1743054	144	40/130	85/175	+	EC95NR1_00251	nifJ	pyruvate:ferredoxin (flavodoxin) oxidoreductase
CRARCAG	m6A	5.69	75	-	1748589	1748529	1748829	240	152/162/171/248	197/207/216/293	+	EC95NR1_00255	ttcA	tRNA 2-thiocytidine biosynthesis protein TtcA
CRARCAG	m6A	2.57	74	+	1784508	1784308	1784608	200	170	215	-	EC95NR1_00289	ycjS	putative oxidoreductase YcjS
CRARCAG	m6A	8.24	49	+	1793265	1793059	1793359	206	82/182	127/227	-	EC95NR1_00301	pspA	Phage shock protein A
CRARCAG	m6A	6.52	71	-	1810023	1809799	1810099	76	60	105	+	EC95NR1_00317	fabI	Enoyl-[acyl-carrier-protein] reductase [NADH] FabI
CRARCAG	m6A	5.78	64	+	1817718	1817511	1817811	93	53/110/118/207/220/252	98/155/163/252/265/297	+	EC95NR1_00323	osmB	Osmotically-inducible lipoprotein B precursor
CRARCAG	m6A	5.98	58	-	1859662	1859467	1859767	195	22/43/109/146/183/225/245	67/88/154/191/228/270/290	-	EC95NR1_00378	none	hypothetical protein
CRARCAG	m6A	7.78	55	+	1863971	1863713	1864013	42	2/187	47/232	+	EC95NR1_00385	none	hypothetical protein
CRARCAG	m6A	6.65	71	-	1911036	1910870	1911170	166	155	200	-	EC95NR1_00446	none	hypothetical protein
CRARCAG	m6A	8.52	70	+	1910740	1910705	1911005	265	120/154/177/235	165/199/222/280	+	EC95NR1_00447	none	hypothetical protein
CRARCAG	m6A	7.08	73	-	1912793	1912690	1912990	103	80/251	125/296	-	EC95NR1_00449	none	lipoprotein
CRARCAG	m6A	5.58	55	-	1937993	1937779	1938079	86	82/131	127/176	+	EC95NR1_00473	rstB	Sensor protein RstB
CRARCAG	m6A	6.62	86	-	1973213	1973021	1973321	192	22/157/233	67/202/278	-	EC95NR1_00503	pdxH	Pyridoxine/pyridoxamine 5'-phosphate oxidase
CRARCAG	m6A	6.07	59	+	2007986	2007792	2008092	194	18/148/195/216/226/236/251	63/193/240/261/271/281/296	-	EC95NR1_00543	none	hypothetical protein
CRARCAG	m6A	9.78	61	+	2016832	2016660	2016960	172	150/225	195/270	-	EC95NR1_00551	sufB	FeS cluster assembly protein SufB
CRARCAG	m6A	7.67	78	+	2032948	2032752	2033052	104	72	117	+	EC95NR1_00569	etfA_1	Electron transfer flavoprotein subunit alpha
CRARCAG	m6A	5.81	79	+	2035576	2035382	2035682	106	69	114	+	EC95NR1_00572	fadK	Short-chain-fatty-acid--CoA ligase
CRARCAG	m6A	8.09	70	-	2117555	2117537	2117837	282	42/241/251	87/286/296	+	EC95NR1_00659	ydjZ_1	TVP38/TMEM64 family inner membrane protein YdjZ
CRARCAG	m6A	5.6	80	+	2261821	2261759	2262059	238	63/228	108/273	+	EC95NR1_00828	none	hypothetical protein
CRARCAG	m6A	4.68	82	-	2264963	2264901	2265201	62	49	94	-	EC95NR1_00832	eda	KHG/KDPG aldolase
CRARCAG	m6A	7.73	64	+	2301634	2301410	2301710	76	74/112	119/157	+	EC95NR1_00864	none	hypothetical protein
CRARCAG	m6A	4.22	72	-	2329209	2328995	2329295	86	1/76/99/127/164/175	46/121/144/172/209/220	+	EC95NR1_00890	uspC	Universal stress protein C
CRARCAG	m6A	6.07	74	-	2353202	2352927	2353227	25	20/36/162/173	65/81/207/218	+	EC95NR1_00919	fliD_1	Flagellar hook-associated protein 2
CRARCAG	m6A	5.4	68	+	2382946	2382892	2383192	54	49	94	-	EC95NR1_00955	vsr	Very short patch repair protein
CRARCAG	m6A	6.2	69	+	2393036	2392997	2393297	261	40/154/174/249	85/199/219/294	+	EC95NR1_00967	zinT	Metal-binding protein ZinT precursor
CRARCAG	m6A	11.48	79	+	2422432	2422255	2422555	177	120/132/217	165/177/262	-	EC95NR1_00996	none	hypothetical protein
CRARCAG	m6A	5.24	65	+	2432720	2432639	2432939	81	22/49/137/217	67/94/182/262	-	EC95NR1_01016	none	hypothetical protein
CRARCAG	m6A	10.32	87	-	2464132	2464093	2464393	261	40/63/78/91/10/156/181/202/239/248	85/108/123/136/165/201/226/247/284/293	+	EC95NR1_01062	yeeN	putative transcriptional regulatory protein YeeN
CRARCAG	m6A	8.18	86	+	2558875	2558823	2559123	248	234	279	+	EC95NR1_01170	baeS	Signal transduction histidine-protein kinase BaeS
CRARCAG	m6A	8.85	81	+	2560324	2560223	2560523	199	180/235	225/280	+	EC95NR1_01171	baeR	Transcriptional regulatory protein BaeR
CRARCAG	m6A	5.94	72	+	2562156	2561975	2562275	119	80	125	+	EC95NR1_01174	parE1	Toxin ParE1
CRARCAG	m6A	5.68	87	-	2564883	2564797	2565097	214	68/114/195	113/159/240	+	EC95NR1_01178	yegS	Lipid kinase YegS
CRARCAG	m6A	8.41	83	+	2621145	2620922	2621222	223	65/189/203	110/234/248	-	EC95NR1_01229	pbpG_1	D-alanyl-D-alanine endopeptidase precursor
CRARCAG	m6A	6.41	87	-	2626831	2626790	2627090	259	242	287	+	EC95NR1_01236	yohK	Inner membrane protein YohK
CRARCAG	m6A	5.69	75	-	2637727	2637692	2637992	35	16/115/217	61/160/262	-	EC95NR1_01245	galS	HTH-type transcriptional regulator GalS
CRARCAG	m6A	5.72	100	+	2721685	2721482	2721782	97	27/86/121/232	72/131/166/277	+	EC95NR1_01319	none	hypothetical protein
CRARCAG	m6A	5.34	102	+	2730137	2729938	2730238	199	26/49/103/133/159/170/210	71/94/148/178/204/215/255	-	EC95NR1_01330	none	AP2 domain protein
CRARCAG	m6A	5.34	102	+	2730137	2730047	2730347	90	17/78/108/135/158/212/242	62/123/153/180/203/257/287	-	EC95NR1_01331	none	hypothetical protein
CRARCAG	m6A	7.45	76	+	2751530	2751335	2751635	195	192/236	237/281	-	EC95NR1_01346	glpQ	Glycerophosphoryl diester phosphodiesterase precursor
CRARCAG	m6A	7.56	75	-	2798408	2798369	2798669	39	40	85	-	EC95NR1_01390	nuoB	NADH-quinone oxidoreductase subunit B
CRARCAG	m6A	6.94	92	+	2813808	2813541	2813841	267	48/236	93/281	-	EC95NR1_01404	yfcE	Phosphodiesterase YfcE
CRARCAG	m6A	6.66	79	+	2826909	2826753	2827053	156	70/150	115/195	-	EC95NR1_01421	none	cell division protein DedD
CRARCAG	m6A	6.39	103	-	2870500	2870475	2870775	275	63/123/192/222/239	108/168/237/267/284	+	EC95NR1_01481	none	hypothetical protein
CRARCAG	m6A	6.77	101	-	2896886	2896765	2897065	179	154/235	199/280	+	EC95NR1_01505	none	hypothetical protein
CRARCAG	m6A	7.06	101	+	3022881	3022667	3022967	214	202	247	-	EC95NR1_01650	fabG_2	3-oxoacyl-[acyl-carrier-protein] reductase FabG
CRARCAG	m6A	5.29	107	+	3035398	3035160	3035460	238	194	239	-	EC95NR1_01664	eutC	Ethanolamine ammonia-lyase light chain
CRARCAG	m6A	4.7	111	+	3071555	3071338	3071638	83	75/227	120/272	+	EC95NR1_01698	gcvR	Glycine cleavage system transcriptional repressor
CRARCAG	m6A	5.36	97	+	3089132	3089015	3089315	183	158/186	203/231	+	EC95NR1_01714	arsC_1	Arsenate reductase
CRARCAG	m6A	9.14	110	-	3096662	3096551	3096851	189	19/157	64/202	+	EC95NR1_01721	ppx	Exopolyphosphatase
CRARCAG	m6A	8.44	120	-	3101350	3101231	3101531	181	42/86/118/140/169/193/202/255	87/131/163/185/214/238/247/300	+	EC95NR1_01725	none	hypothetical protein
CRARCAG	m6A	8.23	101	+	3147323	3147148	3147448	175	140	185	-	EC95NR1_01768	gutB_2	Sorbitol dehydrogenase
CRARCAG	m6A	4.74	94	+	3150944	3150754	3151054	190	180/222	225/267	-	EC95NR1_01772	yphF_2	ABC transporter periplasmic-binding protein YphF precursor
CRARCAG	m6A	6.97	90	-	3153978	3153950	3154250	272	235	280	+	EC95NR1_01775	nanK_1	N-acetylmannosamine kinase
CRARCAG	m6A	8.87	93	+	3156832	3156760	3157060	72	58	103	-	EC95NR1_01776	glyA	Serine hydroxymethyltransferase
CRARCAG	m6A	8.87	93	+	3156832	3156788	3157088	256	26/200/222/242	71/245/267/287	+	EC95NR1_01777	hmp	Flavohemoprotein
CRARCAG	m6A	6.13	88	-	3170758	3170634	3170934	176	184	229	+	EC95NR1_01789	yfhL	putative ferredoxin-like protein YfhL
CRARCAG	m6A	6.98	74	+	3170744	3170634	3170934	190	184	229	+	EC95NR1_01789	yfhL	putative ferredoxin-like protein YfhL
CRARCAG	m6A	5.79	112	-	3212377	3212333	3212633	256	75/133/162/214/245	120/178/207/259/290	+	EC95NR1_01830	none	lipoprotein
CRARCAG	m6A	6.47	102	-	3219249	3219066	3219366	183	145	190	-	EC95NR1_01838	ffh	Signal recognition particle protein
CRARCAG	m6A	7.09	102	-	3224663	3224576	3224876	213	87/210/221	132/255/266	+	EC95NR1_01844	bamE	Outer membrane protein assembly factor BamE precursor
CRARCAG	m6A	7.48	101	-	3241971	3241754	3242054	217	162/177	207/222	-	EC95NR1_01864	none	Prophage minor tail protein Z (GPZ)
CRARCAG	m6A	5.4	102	+	3254338	3254100	3254400	238	130/194	175/239	-	EC95NR1_01879	stxB_2	Shiga toxin subunit B precursor
CRARCAG	m6A	7.74	112	+	3257490	3257409	3257709	219	138/148/213	183/193/258	+	EC95NR1_01886	none	hypothetical protein
CRARCAG	m6A	6.05	111	+	3269739	3269688	3269988	249	237	282	+	EC95NR1_01895	csiR	HTH-type transcriptional repressor CsiR
CRARCAG	m6A	5.49	108	+	3271239	3271225	3271525	286	91/246/254	136/291/299	+	EC95NR1_01898	ygaV_1	putative HTH-type transcriptional regulator YgaV
CRARCAG	m6A	5.03	105	-	3326056	3325810	3326110	246	212/243	257/288	-	EC95NR1_01958	hyfA_2	Hydrogenase-4 component A
CRARCAG	m6A	4.52	128	-	3392344	3392095	3392395	249	73/82/217	118/127/262	-	EC95NR1_02025	relA	GTP pyrophosphokinase
CRARCAG	m6A	6.93	115	+	3404482	3404451	3404751	269	224	269	+	EC95NR1_02038	ygdH	LOG family protein YgdH
CRARCAG	m6A	9.52	107	-	3417211	3417031	3417331	120	90	135	+	EC95NR1_02048	fucU	L-fucose mutarotase
CRARCAG	m6A	8.18	134	+	3497296	3497041	3497341	255	92/143/197/209/254	137/188/242/254/299	-	EC95NR1_02139	none	hypothetical protein
CRARCAG	m6A	7.99	116	-	3641603	3641368	3641668	235	72/109/142/219	117/154/187/264	-	EC95NR1_02280	none	SdiA-regulated
CRARCAG	m6A	7.65	116	-	3646488	3646237	3646537	251	93/114/247	138/159/292	-	EC95NR1_02286	none	Type III secretion needle MxiH like protein
CRARCAG	m6A	6.95	111	-	3646804	3646679	3646979	125	82	127	-	EC95NR1_02287	none	Type III secretion system regulator (LcrR)
CRARCAG	m6A	5.23	136	-	3686169	3685962	3686262	207	196	241	-	EC95NR1_02334	epsG	Type II secretion system protein G precursor
CRARCAG	m6A	5.48	125	+	3735560	3735314	3735614	246	45/225/235	90/270/280	-	EC95NR1_02380	none	hypothetical protein
CRARCAG	m6A	6.86	127	+	3735271	3735205	3735505	234	81/115/196	126/160/241	+	EC95NR1_02381	yghA	putative oxidoreductase YghA
CRARCAG	m6A	10.97	121	-	3784035	3783863	3784163	128	94	139	+	EC95NR1_02432	cca	Multifunctional CCA protein
CRARCAG	m6A	8.12	113	-	3786761	3786642	3786942	181	156	201	+	EC95NR1_02435	plsY	putative glycerol-3-phosphate acyltransferase
CRARCAG	m6A	8.52	142	-	3887684	3887442	3887742	242	195/215/240	240/260/285	-	EC95NR1_02531	none	putative permease
CRARCAG	m6A	5.97	139	-	3917286	3917093	3917393	193	149	194	-	EC95NR1_02562	rlmE	Ribosomal RNA large subunit methyltransferase E
CRARCAG	m6A	6.64	136	-	3918197	3918144	3918444	53	14	59	-	EC95NR1_02564	greA	Transcription elongation factor GreA
CRARCAG	m6A	8.41	144	+	3942524	3942307	3942607	217	205/226/236	250/271/281	-	EC95NR1_02595	arcB	Aerobic respiration control sensor protein ArcB
CRARCAG	m6A	7.2	144	-	3950508	3950281	3950581	73	73	118	+	EC95NR1_02600	none	hypothetical protein
CRARCAG	m6A	7.66	137	-	3983166	3982983	3983283	183	11/165/220	56/210/265	-	EC95NR1_02630	mreB	Rod shape-determining protein MreB
CRARCAG	m6A	7.44	123	+	3983223	3982983	3983283	240	11/165/220	56/210/265	-	EC95NR1_02630	mreB	Rod shape-determining protein MreB
CRARCAG	m6A	5.47	137	-	4024648	4024597	4024897	249	71/82/221	116/127/266	+	EC95NR1_02676	def	Peptide deformylase
CRARCAG	m6A	7.08	133	+	4068380	4068332	4068632	252	140/153/201/211	185/198/246/256	+	EC95NR1_02744	none	putative transporter
CRARCAG	m6A	6.52	137	+	4112905	4112697	4112997	208	89/106/158/180	134/151/203/225	-	EC95NR1_02785	ompR	Transcriptional regulatory protein OmpR
CRARCAG	m6A	5	113	+	4137846	4137743	4138043	197	154	199	+	EC95NR1_02805	glpD	Aerobic glycerol-3-phosphate dehydrogenase
CRARCAG	m6A	7.83	153	-	4191236	4191127	4191427	191	163	208	+	EC95NR1_02855	sfp	4'-phosphopantetheinyl transferase sfp
CRARCAG	m6A	8.51	143	-	4228406	4228168	4228468	62	37/106	82/151	+	EC95NR1_02885	arsC_2	Arsenate reductase
CRARCAG	m6A	7.22	166	-	4246291	4246100	4246400	191	112/125/147/189	157/170/192/234	-	EC95NR1_02904	gadA	Glutamate decarboxylase alpha
CRARCAG	m6A	5.94	151	-	4274628	4274558	4274858	70	52/183	97/228	-	EC95NR1_02921	parA	Chromosome partitioning protein ParA
CRARCAG	m6A	4	144	+	4289399	4289377	4289677	22	17	62	-	EC95NR1_02938	eptB	Phosphoethanolamine transferase EptB
CRARCAG	m6A	5.91	156	-	4297777	4297528	4297828	249	184/213	229/258	-	EC95NR1_02945	lip	Lipase 1 precursor
CRARCAG	m6A	6.58	152	+	4305331	4305255	4305555	76	60/114/139/157	105/159/184/202	-	EC95NR1_02955	none	small toxic polypeptide
CRARCAG	m6A	6.54	174	-	4308709	4308511	4308811	198	160	205	-	EC95NR1_02958	glyQ	Glycine--tRNA ligase alpha subunit
CRARCAG	m6A	9.55	147	+	4327262	4327134	4327434	172	18/115/147	63/160/192	+	EC95NR1_02976	yiaM_2	2,3-diketo-L-gulonate TRAP transporter small permease protein YiaM
CRARCAG	m6A	5.79	152	-	4391501	4391407	4391707	94	57/239/248	102/284/293	-	EC95NR1_03029	gspA_2	General stress protein A
CRARCAG	m6A	7.38	180	+	4445407	4445323	4445623	84	51/123/241	96/168/286	-	EC95NR1_03091	none	hypothetical protein
CRARCAG	m6A	5.25	142	-	4486705	4486625	4486925	80	68/154	113/199	-	EC95NR1_03133	dnaA	Chromosomal replication initiator protein DnaA
CRARCAG	m6A	6.91	156	+	4513639	4513560	4513860	79	53	98	-	EC95NR1_03160	pstA	Phosphate transport system permease protein PstA
CRARCAG	m6A	7.44	144	-	4533799	4533603	4533903	196	65/175/217	110/220/262	-	EC95NR1_03181	atpI	ATP synthase protein I
CRARCAG	m6A	5.75	173	+	4544309	4544211	4544511	202	165	210	+	EC95NR1_03191	rbsD	D-ribose pyranase
CRARCAG	m6A	6.14	151	-	4561174	4560955	4561255	219	33/89/138/199/235	78/134/183/244/280	-	EC95NR1_03208	gltC_4	HTH-type transcriptional regulator GltC
CRARCAG	m6A	6.41	188	-	4581815	4581720	4582020	205	160	205	+	EC95NR1_03227	wzzE	Lipopolysaccharide biosynthesis protein WzzE
CRARCAG	m6A	5.13	171	-	4640193	4640038	4640338	145	131	176	+	EC95NR1_03287	tatD	magnesium dependent 3' - 5' exonucleas
CRARCAG	m6A	7.66	174	-	4641815	4641605	4641905	210	130/189/205/136	175/234/250/281	-	EC95NR1_03288	rfaH	Transcription antitermination protein RfaH
CRARCAG	m6A	8.11	148	-	4651127	4650903	4651203	76	32	77	+	EC95NR1_03296	hemG	Protoporphyrinogen IX dehydrogenase [menaquinone]
CRARCAG	m6A	5.52	159	-	4693214	4693125	4693425	211	182	227	+	EC95NR1_03338	dtd	D-tyrosyl-tRNA(Tyr) deacylase
CRARCAG	m6A	9.47	170	+	4745957	4745887	4746187	230	174/204/245	219/249/290	+	EC95NR1_03396	rhsC_4	Putative deoxyribonuclease RhsC
CRARCAG	m6A	7.98	159	-	4805467	4805456	4805756	289	18/246	63/291	+	EC95NR1_03451	rplL	50S ribosomal protein L7/L12
CRARCAG	m6A	6.05	181	-	4822258	4822005	4822305	253	113/154/246	158/199/291	-	EC95NR1_03464	rsd	Regulator of sigma D
CRARCAG	m6A	7.36	147	-	4857780	4857698	4857998	82	47/108/124/226	92/153/170/271	-	EC95NR1_03495	manY_2	Mannose permease IIC component
CRARCAG	m6A	5.13	150	+	4899587	4899499	4899799	212	137/208	182/253	+	EC95NR1_03555	nanS_9	putative 9-O-acetyl-N-acetylneuraminic acid deacetylase precursor
CRARCAG	m6A	5.18	149	+	4903927	4903650	4903950	23	7/33	52/78	+	EC95NR1_03560	none	hypothetical protein
CRARCAG	m6A	4.73	151	-	4906193	4906011	4906311	182	144/224	189/269	-	EC95NR1_03562	pezT	Toxin PezT
CRARCAG	m6A	4.87	181	-	4939611	4939424	4939724	187	140/176/199	185/221/244	-	EC95NR1_03598	none	hypothetical protein
CRARCAG	m6A	5.06	174	+	4939665	4939424	4939724	241	140/176/199	185/221/244	-	EC95NR1_03598	none	hypothetical protein
CRARCAG	m6A	6.9	170	+	5037595	5037445	5037745	150	13/41/78/112/159	58/86/123/157/204	-	EC95NR1_03709	none	hypothetical protein
CRARCAG	m6A	6.47	144	-	5095105	5094983	5095283	122	82/100/218	127/145/263	-	EC95NR1_03755	dcuA	Anaerobic C4-dicarboxylate transporter DcuA
CRARCAG	m6A	7.59	139	-	5096658	5096537	5096837	121	31/74/102	76/119/147	-	EC95NR1_03756	aspA	Aspartate ammonia-lyase
CRARCAG	m6A	7.59	139	-	5096658	5096574	5096874	216	125/146/201	170/191/246	+	EC95NR1_03757	none	phage T7 F exclusion suppressor FxsA
CRARCAG	m6A	8.46	153	-	5110773	5110530	5110830	243	97/209	142/254	-	EC95NR1_03774	frdA	Fumarate reductase flavoprotein subunit
CRARCAG	m6A	10.03	150	+	5158992	5158873	5159173	119	79	124	-	EC95NR1_03829	none	Transposase
CRARCAG	m6A	6.74	119	-	5169790	5169625	5169925	165	136	181	-	EC95NR1_03845	none	hypothetical protein
CRARCAG	m6A	6.58	139	+	5170536	5170371	5170671	165	160	205	-	EC95NR1_03846	none	hypothetical protein
CRARCAG	m6A	7.98	98	+	5216027	5215822	5216122	95	95	140	+	EC95NR1_03920	none	Bacteriocin class II with double-glycine leader peptide
CRARCAG	m6A	6.05	98	+	5216261	5216084	5216384	123	94	139	+	EC95NR1_03921	none	hypothetical protein
CRARCAG	m6A	4.05	108	-	5225094	5224993	5225293	199	38/175	83/220	+	EC95NR1_03923	none	hypothetical protein
CRARCAG	m6A	6.98	116	-	5228120	5227955	5228255	165	136	181	-	EC95NR1_03928	none	hypothetical protein
CRARCAG	m6A	6.92	108	+	5287671	5287469	5287769	202	95/170/195	140/215/240	-	EC95NR1_04010	ytfF	Inner membrane protein YtfF
CRARCAG	m6A	4.28	117	+	5305672	5305450	5305750	78	75	120	+	EC95NR1_04028	ytfT	Inner membrane ABC transporter permease protein YtfT
CRARCAG	m6A	6.9	134	+	5435303	5435176	5435476	173	169/209/237	214/254/282	+	EC95NR1_04148	holD	DNA polymerase III subunit psi
CRARCAG	m6A	7.36	65	-	5467202	5466936	5467236	34	21/59/74/218	66/104/119/263	+	EC95NR1_04179	none	putative tRNA/rRNA methyltransferase
CRARCAG	m6A	8.7	116	-	48947	48855	49155	208	162/206/223	207/251/268	+	EC95NR1_04225	kefF_1	Glutathione-regulated potassium-efflux system ancillary protein KefF
CRARCAG	m6A	11.33	110	+	78953	78844	79144	191	183/238	228/283	+	EC95NR1_04251	sgrT	Putative inhibitor of glucose uptake transporter SgrT
CRARCAG	m6A	4.85	114	+	87373	87086	87386	13	3/49/71/81/109/135/170	48/94/116/126/154/180/215	+	EC95NR1_04259	ilvI	Acetolactate synthase isozyme 3 large subunit
CRARCAG	m6A	7.86	109	-	138499	138422	138722	223	5/221	50/266	+	EC95NR1_04304	cueO	Blue copper oxidase CueO precursor
CRARCAG	m6A	5.43	109	-	180513	180282	180582	231	91/186	136/231	-	EC95NR1_04342	none	hypothetical protein
CRARCAG	m6A	8.54	109	+	236883	236779	237079	104	1/53/63/96/148	46/98/108/141/193	-	EC95NR1_04399	mltD	Membrane-bound lytic murein transglycosylase D precursor
CRARCAG	m6A	6.38	135	-	262073	262001	262301	72	40	85	-	EC95NR1_04424	none	hypothetical protein
CRARCAG	m6A	7.56	93	+	325740	325581	325881	141	112/239	157/284	+	EC95NR1_04491	none	2 6-dihydropseudooxynicotine hydrolase
CRARCAG	m6A	4.58	103	+	347075	346834	347134	59	14/53/123	59/98/168	+	EC95NR1_04520	none	hypothetical protein
CRARCAG	m6A	6.1	113	-	395209	395079	395379	170	166/236	211/281	+	EC95NR1_04560	prpD	2-methylcitrate dehydratase
CRARCAG	m6A	9.52	102	+	402427	402376	402676	249	172/233	217/278	+	EC95NR1_04565	cynT	Carbonic anhydrase 1
CRARCAG	m6A	7.22	100	+	484360	484327	484627	33	4	49	-	EC95NR1_04643	yajL	Chaperone protein YajL
CRARCAG	m6A	6.51	118	-	561112	561068	561368	44	16/42/164/240	61/87/209/285	-	EC95NR1_04719	hflK_2	Modulator of FtsH protease HflK
CRARCAG	m6A	6.7	78	+	576905	576825	577125	220	214	259	+	EC95NR1_04734	allR	HTH-type transcriptional repressor AllR
CRARCAG	m6A	5.3	104	-	590653	590395	590695	42	8/19/47/117/170	53/64/92/162/215	+	EC95NR1_04746	none	membrane protein FdrA
CRARCAG	m6A	6.34	110	-	709709	709550	709850	159	141	186	-	EC95NR1_04865	lipB	Octanoyltransferase
CRARCAG	m6A	5.51	83	+	760546	760504	760804	258	126/216	171/261	+	EC95NR1_04920	seqA	Negative modulator of initiation of replication
CRARCAG	m6A	5.01	98	+	799543	799329	799629	86	1/53	46/98	+	EC95NR1_04951	sdhC	Succinate dehydrogenase cytochrome b556 subunit
CRARCAG	m6A	5.41	92	-	810051	810041	810341	290	171/208/245	216/253/290	+	EC95NR1_04960	hrsA	Heat-responsive suppressor HrsA
CRARCAG	m6A	7.56	100	+	842723	842557	842857	166	101/155/209/225	146/200/254/270	-	EC95NR1_04996	ybhA	Pyridoxal phosphate phosphatase YbhA
CRARCAG	m6A	7.26	93	-	888041	887884	888184	157	8/157/234	53/202/279	-	EC95NR1_05046	bioA	Adenosylmethionine-8-amino-7-oxononanoate aminotransferase
CRARCAG	m6A	5.06	77	-	927574	927395	927695	179	64/178	109/223	-	EC95NR1_05085	dps	DNA protection during starvation protein
CRARCAG	m6A	5.9	72	+	941153	941086	941386	67	5/61/105	50/106/150	-	EC95NR1_05096	bssA	Benzylsuccinate synthase alpha subunit
CRARCAG	m6A	6.95	71	+	941919	941822	942122	203	169/237/254	214/282/299	+	EC95NR1_05098	fsaA	Fructose-6-phosphate aldolase 1
CRARCAG	m6A	5.08	86	+	972147	971973	972273	126	35/92	80/137	+	EC95NR1_05128	potF_2	Putrescine-binding periplasmic protein precursor
CRARCAG	m6A	7.59	77	+	1011521	1011387	1011687	166	151/254	196/299	+	EC95NR1_05166	ftsK	DNA translocase FtsK
CRARCAG	m6A	5.75	69	+	1025610	1025505	1025805	195	143/154/176/206	188/199/221/251	+	EC95NR1_05176	ycaM	Inner membrane transporter YcaM
CRARCAG	m6A	9.5	86	+	1042180	1042104	1042404	224	182	227	+	EC95NR1_05189	ihfB	Integration host factor subunit beta
CRARCAG	m6A	4.92	92	+	1077058	1076931	1077231	173	172	217	+	EC95NR1_05216	elfD	putative fimbrial chaperone protein ElfD precursor
CRARCAG	m6A	7.42	81	-	1130809	1130732	1131032	223	41/119/197/226	86/164/242/271	+	EC95NR1_05286	rrrD_12	Lysozyme RrrD
CRARCAG	m6A	6.49	81	-	1154524	1154260	1154560	36	1/75/146/176/216	46/120/191/221/261	+	EC95NR1_05313	cspG	Cold shock-like protein CspG
CRARCAG	m6A	6.67	90	-	1300760	1300491	1300791	31	5/158/212	50/203/257	+	EC95NR1_05473	flgG_2	Flagellar basal-body rod protein FlgG
CRARCAG	m6A	5.01	73	-	1315718	1315489	1315789	71	40	85	+	EC95NR1_05489	fabD	Malonyl CoA-acyl carrier protein transacylase
CRARCAG	m6A	6.98	64	+	1340361	1340091	1340391	270	243	288	-	EC95NR1_05511	mfd	Transcription-repair-coupling factor
CRARCAG	m6A	9.17	81	-	1398004	1397726	1398026	278	126/169/199/220/246	171/214/244/265/291	-	EC95NR1_05579	none	hypothetical protein
CRARCAG	m6A	9.92	71	+	1438021	1437996	1438296	275	47/56/71/233/253	92/101/116/278/298	+	EC95NR1_05628	ycgL	Protein YcgL
CRARCAG	m6A	7.32	73	+	1474346	1474171	1474471	175	170	215	-	EC95NR1_05662	lolB	Outer-membrane lipoprotein LolB precursor
CRARCAG	m6A	9.48	75	-	1477830	1477691	1477991	161	121/142/158	166/187/203	+	EC95NR1_05667	none	hypothetical protein
*Where multiple promoters were predicted the start and stop positions for each promoter are reported successively
